# Supplementary material for: Antibiotic use and antimicrobial resistance: Knowledge, Attitude and Practices survey of medical students to evaluate undergraduate training curriculum
Source: Access Microbiol. 2025 Jan 8;7(1):000638.v4. doi: 10.1099/acmi.0.000638.v4 (PMC11725644; doi:10.1099/acmi.0.000638.v4)
Supplement: Uncited Table S1. [file acmi-7-00638-s001.xlsx]

## Sheet: Sheet1
Age	Course	Do you think antibiotics can be used to treat bacterial infections?	Do you think antibiotics can be used to treat viral infections?	Do you think antibiotics should be taken every time you have fever?	Do you think antibiotics can cause an imbalance in the body’s normal bacterial flora?	Have you ever heard of fixed-drug combinations?	Do you think humans can become resistant to antibiotics?	Have you ever heard of bacterial resistance to antibiotics?	Which of the following do you think is the most common cause of development of antibiotic resistance in bacteria?	Antibiotic resistance is a problem in India.	Antibiotic resistance can affect your health and of those around you.	There is a need to spread information about when to use of antibiotics among the public.	It is necessary to include teaching of rational use of antibiotics in the medical curriculum at the undergraduate level.	You are able to purchase antibiotics over the counter easily without a doctor’s prescription.	Skipping few doses of antibiotics should not affect or hasten the development of antibiotic resistance.	Do you consult a doctor before taking antibiotics?	Do you follow the doctor’s instructions regarding the dose and full duration of the antibiotic treatment course?	Do you take antibiotics in case of diarrhoea?	Do you take antibiotics in case of a sore throat or cough?	Do you keep leftover antibiotics at home?	Do you pay attention to the red band on prescription-only drugs while purchasing medicines?
19	MBBS 1st Sem	Yes	No	No	Yes	Yes	No	Yes	Antibiotic abuse in humans	3	4	5	4	5	1	3	2	3	2	1	5
19	MBBS 1st Sem	Yes	No	No	Yes	Yes	No	No	Antibiotic abuse in agriculture	4	4	5	4	1	2	2	4	4	2	2	3
19	MBBS 1st Sem	Yes	No	No	Yes	Yes	Yes	Yes	Antibiotic abuse in humans	4	4	5	4	4	2	2	2	5	5	4	4
18	MBBS 1st Sem	Yes	No	No	Yes	No	No	Yes	Antibiotic abuse in humans	2	4	4	5	4	1	2	1	4	1	3	2
20	MBBS 1st Sem	Yes	No	No	Yes	Yes	No	Yes	Antibiotic abuse in humans	4	4	5	5	4	1	2	3	5	5	2	3
19	MBBS 1st Sem	Yes	No	No	Yes	No	Yes	Yes	Antibiotic abuse in agriculture	4	4	5	4	4	3	1	1	5	3	3	3
19	MBBS 1st Sem	Yes	No	No	Yes	No	Yes	Yes	Antibiotic abuse in agriculture	4	4	5	5	5	3	3	3	3	5	2	5
20	MBBS 1st Sem	Yes	No	No	Yes	No	Yes	Yes	Antibiotic abuse in humans	2	3	4	4	4	2	3	2	4	5	2	4
16	MBBS 1st Sem	Yes	No	No	Yes	Yes	Yes	Yes	Antibiotic abuse in humans	4	5	5	4	1	1	2	2	4	3	4	4
21	MBBS 1st Sem	Yes	No	No	Yes	No	Yes	Yes	Antibiotic abuse in agriculture	4	4	5	4	3	2	3	4	3	5	4	4
19	MBBS 1st Sem	Yes	No	No	Yes	Yes	Yes	Yes	Antibiotic abuse in agriculture	3	4	4	4	1	1	2	3	4	2	2	5
21	MBBS 1st Sem	Yes	No	No	No	No	Yes	No	Other Reasons	3	3	3	4	3	2	3	1	3	2	3	3
19	MBBS 1st Sem	Yes	No	Yes	Yes	No	Yes	Yes	Antibiotic abuse in humans	5	5	5	5	4	4	1	1	1	2	3	3
17	MBBS 1st Sem	Yes	No	No	Yes	Yes	Yes	Yes	Antibiotic abuse in animals	3	4	4	4	2	2	1	2	3	4	2	4
17	MBBS 1st Sem	Yes	No	No	No	No	No	Yes	Antibiotic abuse in agriculture	4	4	5	5	1	2	2	1	4	3	5	2
18	MBBS 1st Sem	No	No	No	Yes	Yes	Yes	No	Antibiotic abuse in humans	4	3	4	5	4	3	2	1	5	4	1	1
18	MBBS 1st Sem	Yes	No	No	Yes	No	Yes	Yes	Antibiotic abuse in agriculture	4	2	5	4	4	2	2	1	5	5	4	4
19	MBBS 1st Sem	Yes	No	No	Yes	No	Yes	Yes	Antibiotic abuse in humans	4	5	5	4	2	1	1	2	4	4	2	1
18	MBBS 1st Sem	Yes	No	No	Yes	No	No	Yes	Antibiotic abuse in humans	4	4	5	5	3	2	1	1	3	3	3	1
18	MBBS 1st Sem	Yes	No	No	Yes	No	Yes	Yes	Antibiotic abuse in agriculture	3	5	4	5	4	3	2	2	4	2	5	4
18	MBBS 1st Sem	Yes	No	No	Yes	No	No	Yes	Antibiotic abuse in humans	5	5	5	5	4	1	2	1	3	4	5	4
17	MBBS 1st Sem	Yes	No	No	Yes	No	Yes	Yes	Antibiotic abuse in humans	4	4	5	5	2	2	1	1	5	5	5	1
18	MBBS 1st Sem	Yes	No	No	Yes	No	No	Yes	Antibiotic abuse in humans	3	4	5	5	4	2	2	2	3	3	2	5
18	MBBS 1st Sem	Yes	No	No	Yes	Yes	No	Yes	Antibiotic abuse in humans	5	4	4	3	4	2	2	1	5	4	2	3
18	MBBS 1st Sem	Yes	No	No	Yes	No	No	Yes	Antibiotic abuse in humans	4	4	4	4	4	2	3	1	3	3	2	4
19	MBBS 1st Sem	Yes	No	No	No	No	No	Yes	Antibiotic abuse in humans	3	4	4	4	4	2	2	1	5	4	2	3
17	MBBS 1st Sem	Yes	No	No	Yes	No	Yes	Yes	Antibiotic abuse in humans	4	4	5	5	2	1	3	1	5	4	2	5
18	MBBS 1st Sem	Yes	No	Yes	Yes	No	Yes	Yes	Antibiotic abuse in agriculture	3	3	5	4	4	3	4	1	4	4	4	4
20	MBBS 1st Sem	Yes	No	No	Yes	No	No	Yes	Antibiotic abuse in humans	3	4	5	3	4	2	3	1	1	3	5	5
18	MBBS 1st Sem	Yes	No	No	Yes	No	Yes	Yes	Antibiotic abuse in humans	3	4	4	3	4	3	2	1	4	2	5	5
19	MBBS 1st Sem	Yes	No	No	Yes	No	Yes	Yes	Antibiotic abuse in humans	3	4	4	3	4	3	2	2	2	5	3	2
18	MBBS 1st Sem	Yes	No	No	Yes	No	Yes	Yes	Antibiotic abuse in humans	3	5	5	5	1	1	1	1	1	5	5	5
18	MBBS 1st Sem	Yes	No	No	Yes	Yes	Yes	Yes	Antibiotic abuse in agriculture	4	4	5	5	2	1	1	1	2	2	5	3
20	MBBS 1st Sem	Yes	No	No	Yes	No	Yes	Yes	Antibiotic abuse in humans	3	4	5	4	2	2	1	1	4	4	5	1
18	MBBS 1st Sem	Yes	No	No	Yes	No	Yes	Yes	Antibiotic abuse in humans	3	4	5	5	3	2	1	1	4	3	2	3
18	MBBS 1st Sem	Yes	No	No	No	Yes	Yes	Yes	Antibiotic abuse in humans	4	4	4	4	2	2	1	1	3	1	2	1
18	MBBS 1st Sem	Yes	No	Yes	Yes	Yes	Yes	Yes	Antibiotic abuse in agriculture	3	5	2	4	3	2	2	1	3	2	5	2
18	MBBS 1st Sem	Yes	No	No	Yes	No	No	Yes	Antibiotic abuse in humans	3	4	5	4	5	1	2	1	3	2	2	4
18	MBBS 1st Sem	Yes	No	No	Yes	No	No	Yes	Antibiotic abuse in agriculture	4	4	5	5	4	1	1	1	3	2	3	4
17	MBBS 1st Sem	Yes	No	No	Yes	Yes	Yes	Yes	Antibiotic abuse in humans	4	5	5	4	1	1	1	1	3	3	4	3
19	MBBS 3rd Sem	Yes	Yes	No	Yes	No	Yes	Yes	Antibiotic abuse in humans	3	4	4	4	3	2	1	1	3	2	2	1
18	MBBS 3rd Sem	Yes	No	No	Yes	Yes	Yes	Yes	Antibiotic abuse in humans	5	5	5	5	5	1	4	5	1	4	1	1
19	MBBS 3rd Sem	Yes	No	No	Yes	Yes	Yes	Yes	Antibiotic abuse in agriculture	4	4	5	5	2	3	3	2	5	2	2	4
20	MBBS 3rd Sem	Yes	No	No	Yes	No	No	Yes	Antibiotic abuse in animals	4	1	5	5	5	3	1	1	5	5	3	3
19	MBBS 3rd Sem	Yes	No	No	Yes	No	Yes	Yes	Antibiotic abuse in humans	4	3	5	5	1	3	1	1	3	3	5	2
19	MBBS 3rd Sem	Yes	No	No	Yes	No	Yes	Yes	Antibiotic abuse in humans	4	5	5	4	3	1	2	3	3	4	2	5
19	MBBS 3rd Sem	Yes	Yes	No	Yes	No	Yes	Yes	Antibiotic abuse in humans	4	5	5	5	4	2	3	3	5	3	3	5
19	MBBS 3rd Sem	Yes	No	No	No	Yes	No	Yes	Antibiotic abuse in humans	5	3	5	5	3	1	2	3	2	5	4	5
18	MBBS 3rd Sem	Yes	No	No	Yes	Yes	Yes	Yes	Antibiotic abuse in humans	4	5	4	4	4	2	3	2	4	3	2	4
18	MBBS 3rd Sem	Yes	No	No	Yes	No	No	Yes	Other Reasons	5	5	5	5	5	1	1	1	3	4	1	3
20	MBBS 3rd Sem	Yes	No	No	Yes	Yes	Yes	Yes	Antibiotic abuse in humans	3	4	5	5	5	3	2	2	3	3	2	3
19	MBBS 3rd Sem	Yes	No	No	Yes	Yes	Yes	Yes	Antibiotic abuse in humans	3	4	5	4	3	2	2	2	4	3	2	4
19	MBBS 3rd Sem	Yes	Yes	No	Yes	Yes	Yes	Yes	Antibiotic abuse in humans	3	5	5	5	5	1	2	1	5	2	3	4
19	MBBS 3rd Sem	Yes	No	No	Yes	No	Yes	Yes	Antibiotic abuse in humans	4	4	4	5	3	4	1	1	3	2	3	2
19	MBBS 3rd Sem	Yes	No	No	Yes	Yes	No	Yes	Antibiotic abuse in humans	4	4	5	4	3	2	3	2	5	4	5	4
19	MBBS 3rd Sem	Yes	No	No	Yes	Yes	Yes	Yes	Antibiotic abuse in humans	3	5	5	5	4	1	2	1	2	2	1	4
19	MBBS 3rd Sem	Yes	No	No	Yes	Yes	Yes	Yes	Antibiotic abuse in humans	4	5	5	5	3	1	1	1	5	4	5	1
20	MBBS 3rd Sem	Yes	No	No	Yes	No	Yes	Yes	Antibiotic abuse in humans	4	5	4	4	3	4	3	2	5	4	3	2
19	MBBS 3rd Sem	Yes	No	No	Yes	No	Yes	Yes	Antibiotic abuse in humans	5	5	5	5	2	2	2	1	4	2	1	5
21	MBBS 3rd Sem	Yes	No	No	Yes	Yes	No	Yes	Antibiotic abuse in agriculture	4	4	4	4	3	2	2	1	5	2	3	2
19	MBBS 3rd Sem	Yes	No	No	Yes	No	Yes	Yes	Antibiotic abuse in humans	3	3	4	4	4	3	2	2	3	2	2	3
20	MBBS 3rd Sem	Yes	No	Yes	Yes	No	Yes	Yes	Antibiotic abuse in humans	3	4	5	5	3	3	3	3	5	4	3	3
19	MBBS 3rd Sem	Yes	No	No	Yes	Yes	No	Yes	Antibiotic abuse in humans	3	5	5	5	2	1	5	5	4	1	3	3
18	MBBS 3rd Sem	Yes	No	No	Yes	Yes	Yes	Yes	Antibiotic abuse in humans	4	4	5	5	4	4	2	1	4	2	2	1
19	MBBS 3rd Sem	Yes	No	No	Yes	No	Yes	Yes	Antibiotic abuse in humans	4	4	5	4	3	1	2	2	4	3	3	3
18	MBBS 3rd Sem	Yes	No	No	Yes	Yes	No	Yes	Other Reasons	4	5	5	5	4	1	1	1	3	4	1	2
19	MBBS 3rd Sem	Yes	No	No	Yes	No	No	Yes	Antibiotic abuse in humans	5	3	4	5	2	1	2	1	5	5	3	3
20	MBBS 3rd Sem	Yes	No	No	Yes	Yes	No	Yes	Antibiotic abuse in humans	5	5	5	5	5	1	3	2	4	5	1	5
19	MBBS 3rd Sem	Yes	No	No	No	No	Yes	Yes	Antibiotic abuse in humans	5	5	5	5	5	5	5	5	5	5	5	5
19	MBBS 3rd Sem	Yes	No	No	Yes	Yes	No	Yes	Antibiotic abuse in agriculture	3	2	3	4	5	3	2	5	2	3	4	2
18	MBBS 3rd Sem	Yes	No	No	Yes	Yes	No	Yes	Antibiotic abuse in humans	4	2	5	5	5	2	3	4	3	2	1	5
19	MBBS 3rd Sem	Yes	No	No	Yes	Yes	No	Yes	Antibiotic abuse in humans	5	5	5	5	4	1	2	3	4	2	2	5
19	MBBS 3rd Sem	Yes	No	No	Yes	Yes	No	Yes	Antibiotic abuse in humans	5	5	5	5	3	1	2	1	3	3	3	5
20	MBBS 3rd Sem	Yes	No	No	No	Yes	No	Yes	Antibiotic abuse in humans	5	5	5	5	3	1	1	1	2	2	4	2
18	MBBS 3rd Sem	Yes	No	No	Yes	No	No	Yes	Antibiotic abuse in humans	4	5	5	5	5	1	3	5	2	2	2	5
19	MBBS 3rd Sem	Yes	No	No	Yes	Yes	Yes	Yes	Antibiotic abuse in humans	5	5	5	5	5	1	1	1	4	1	5	1
18	MBBS 3rd Sem	Yes	No	No	Yes	No	No	Yes	Antibiotic abuse in agriculture	4	1	5	4	2	2	2	3	2	2	5	1
19	MBBS 3rd Sem	Yes	No	No	Yes	Yes	Yes	Yes	Antibiotic abuse in agriculture	4	3	4	4	2	2	2	2	5	5	2	1
19	MBBS 3rd Sem	Yes	No	No	No	Yes	No	Yes	Antibiotic abuse in humans	5	5	5	5	5	1	1	3	3	5	3	5
19	MBBS 3rd Sem	Yes	No	No	Yes	Yes	Yes	Yes	Antibiotic abuse in humans	4	4	4	4	4	4	3	3	3	3	3	3
18	MBBS 3rd Sem	Yes	No	No	Yes	No	Yes	Yes	Antibiotic abuse in humans	5	5	5	5	4	3	1	2	3	4	3	4
19	MBBS 3rd Sem	Yes	No	No	Yes	No	Yes	Yes	Antibiotic abuse in humans	5	5	5	5	5	1	1	1	3	3	4	2
21	MBBS 3rd Sem	Yes	No	No	Yes	Yes	No	No	Antibiotic abuse in agriculture	4	3	4	3	3	3	3	3	3	3	3	3
22	MBBS 3rd Sem	Yes	No	Yes	No	No	No	Yes	Antibiotic abuse in agriculture	1	4	4	4	1	3	1	1	2	2	2	5
19	MBBS 3rd Sem	Yes	No	No	Yes	No	Yes	Yes	Antibiotic abuse in humans	5	5	5	4	3	1	2	2	4	4	3	4
19	MBBS 3rd Sem	Yes	No	No	Yes	Yes	Yes	Yes	Other Reasons	3	3	4	5	2	1	2	1	2	3	3	3
20	MBBS 3rd Sem	Yes	No	No	Yes	No	Yes	Yes	Antibiotic abuse in humans	4	3	5	5	5	2	2	2	4	4	2	4
20	MBBS 5th Sem	Yes	No	No	Yes	Yes	No	Yes	Antibiotic abuse in humans	5	5	5	4	4	4	2	2	4	4	2	5
20	MBBS 5th Sem	Yes	No	No	Yes	Yes	No	Yes	Antibiotic abuse in humans	5	5	5	4	4	4	2	2	4	4	2	5
20	MBBS 5th Sem	Yes	No	No	Yes	Yes	No	Yes	Antibiotic abuse in humans	5	5	4	4	4	4	2	2	4	4	2	5
20	MBBS 5th Sem	Yes	Yes	No	Yes	Yes	No	Yes	Antibiotic abuse in humans	3	5	5	4	4	1	2	1	4	2	2	5
20	MBBS 5th Sem	Yes	No	No	Yes	Yes	No	Yes	Antibiotic abuse in humans	5	5	5	4	4	4	2	2	4	4	2	2
20	MBBS 5th Sem	Yes	No	No	Yes	Yes	No	Yes	Antibiotic abuse in humans	4	4	4	4	5	2	4	4	5	1	1	5
19	MBBS 5th Sem	Yes	No	No	Yes	Yes	No	Yes	Antibiotic abuse in humans	4	4	5	5	4	2	2	2	4	3	3	3
21	MBBS 5th Sem	Yes	No	No	Yes	Yes	No	Yes	Antibiotic abuse in humans	4	5	4	4	4	2	3	2	5	4	2	3
19	MBBS 5th Sem	Yes	No	No	Yes	Yes	No	Yes	Antibiotic abuse in humans	5	2	5	4	4	1	2	2	5	2	3	4
20	MBBS 5th Sem	Yes	No	No	Yes	Yes	No	Yes	Other Reasons	4	3	5	5	4	2	2	1	4	2	5	2
20	MBBS 5th Sem	Yes	No	No	Yes	Yes	No	Yes	Antibiotic abuse in humans	5	2	5	4	4	1	2	2	5	3	3	4
20	MBBS 5th Sem	Yes	No	No	Yes	Yes	No	Yes	Antibiotic abuse in humans	5	5	5	5	5	5	2	4	3	4	5	5
20	MBBS 5th Sem	Yes	No	No	Yes	Yes	No	Yes	Antibiotic abuse in humans	5	4	5	5	4	2	3	2	4	2	3	5
20	MBBS 5th Sem	Yes	No	No	Yes	No	No	Yes	Antibiotic abuse in humans	4	4	4	3	4	2	2	2	3	3	4	3
19	MBBS 5th Sem	Yes	Yes	No	Yes	No	Yes	Yes	Antibiotic abuse in humans	5	5	1	5	5	1	3	4	2	2	1	5
19	MBBS 5th Sem	Yes	No	No	Yes	Yes	No	Yes	Antibiotic abuse in humans	5	5	5	5	4	2	2	2	3	3	4	4
21	MBBS 5th Sem	Yes	No	No	Yes	Yes	No	Yes	Antibiotic abuse in humans	4	3	4	4	3	4	3	2	3	3	2	3
20	MBBS 5th Sem	Yes	No	No	Yes	Yes	No	Yes	Antibiotic abuse in humans	4	4	5	5	3	1	1	1	3	3	3	5
18	MBBS 5th Sem	Yes	No	No	Yes	Yes	No	Yes	Antibiotic abuse in humans	4	3	4	4	3	4	3	2	3	4	3	2
20	MBBS 5th Sem	Yes	No	No	Yes	Yes	No	Yes	Antibiotic abuse in humans	4	4	4	5	2	2	1	1	2	3	3	3
20	MBBS 5th Sem	Yes	No	No	Yes	Yes	Yes	Yes	Antibiotic abuse in humans	5	4	5	5	5	2	3	2	2	2	2	5
19	MBBS 5th Sem	Yes	No	No	Yes	Yes	Yes	Yes	Antibiotic abuse in humans	4	5	5	5	1	3	1	1	4	4	2	3
20	MBBS 5th Sem	Yes	Yes	No	Yes	Yes	Yes	Yes	Antibiotic abuse in humans	4	3	5	5	2	2	2	2	3	2	1	4
21	MBBS 5th Sem	Yes	No	No	Yes	Yes	No	Yes	Antibiotic abuse in humans	4	5	5	5	5	2	2	2	2	4	2	4
19	MBBS 5th Sem	Yes	No	No	Yes	Yes	Yes	Yes	Antibiotic abuse in humans	4	3	1	5	4	2	1	1	3	2	3	2
21	MBBS 5th Sem	Yes	No	No	Yes	Yes	No	Yes	Antibiotic abuse in humans	4	4	5	4	4	2	1	2	3	3	5	4
21	MBBS 5th Sem	Yes	No	No	Yes	Yes	No	Yes	Antibiotic abuse in humans	5	5	5	5	5	1	2	2	4	4	5	4
20	MBBS 5th Sem	Yes	No	No	Yes	Yes	No	Yes	Antibiotic abuse in humans	5	5	5	5	5	3	2	1	3	3	2	4
20	MBBS 5th Sem	Yes	No	No	Yes	Yes	No	Yes	Antibiotic abuse in humans	4	5	5	5	4	3	3	3	4	3	4	4
20	MBBS 5th Sem	Yes	No	No	Yes	Yes	No	Yes	Antibiotic abuse in humans	4	4	5	4	3	2	2	1	3	4	2	4
20	MBBS 5th Sem	Yes	No	No	Yes	Yes	No	Yes	Antibiotic abuse in humans	5	5	5	5	4	1	4	4	3	3	2	5
20	MBBS 5th Sem	Yes	No	No	Yes	Yes	Yes	Yes	Antibiotic abuse in humans	5	5	5	4	3	1	2	1	5	5	3	2
20	MBBS 5th Sem	Yes	No	No	Yes	Yes	No	Yes	Antibiotic abuse in humans	4	3	5	5	4	2	3	1	1	2	1	5
20	MBBS 5th Sem	Yes	No	No	Yes	Yes	No	Yes	Antibiotic abuse in humans	4	4	5	5	4	2	2	1	4	4	3	4
20	MBBS 5th Sem	Yes	No	No	Yes	Yes	No	Yes	Antibiotic abuse in humans	5	4	5	5	4	2	3	2	3	2	2	3
21	MBBS 5th Sem	Yes	Yes	No	Yes	Yes	No	Yes	Antibiotic abuse in humans	4	5	5	5	4	1	4	5	5	5	4	1
20	MBBS 5th Sem	Yes	No	No	Yes	Yes	No	Yes	Antibiotic abuse in humans	4	5	4	5	4	2	3	2	4	1	4	2
16	MBBS 5th Sem	Yes	No	No	Yes	Yes	Yes	Yes	Antibiotic abuse in humans	4	4	5	4	4	2	1	1	3	2	2	3
21	MBBS 5th Sem	Yes	No	No	Yes	Yes	No	Yes	Antibiotic abuse in humans	5	4	4	4	4	5	1	1	3	5	5	3
20	MBBS 5th Sem	Yes	Yes	No	Yes	Yes	Yes	Yes	Antibiotic abuse in humans	4	4	5	5	5	1	5	1	3	3	2	4
21	MBBS 7th Sem	Yes	No	No	Yes	Yes	No	Yes	Antibiotic abuse in humans	4	4	5	4	4	2	4	4	4	2	4	2
21	MBBS 7th Sem	Yes	No	No	Yes	Yes	No	Yes	Antibiotic abuse in humans	5	5	5	5	5	2	2	1	5	5	2	2
21	MBBS 7th Sem	Yes	No	No	Yes	Yes	Yes	Yes	Antibiotic abuse in agriculture	5	5	5	5	4	2	4	2	2	2	1	5
21	MBBS 7th Sem	Yes	No	No	Yes	Yes	No	Yes	Antibiotic abuse in humans	5	5	5	5	5	1	2	2	4	2	1	5
22	MBBS 7th Sem	Yes	No	No	Yes	No	Yes	Yes	Antibiotic abuse in humans	5	5	5	5	5	1	1	1	3	5	1	5
21	MBBS 7th Sem	Yes	No	No	Yes	Yes	No	Yes	Antibiotic abuse in humans	5	5	5	5	5	1	2	1	3	5	5	3
22	MBBS 7th Sem	Yes	No	No	Yes	Yes	Yes	Yes	Antibiotic abuse in humans	4	5	5	5	3	2	1	1	5	3	4	3
22	MBBS 7th Sem	Yes	No	No	Yes	Yes	No	Yes	Antibiotic abuse in humans	5	5	4	5	4	1	1	1	3	2	2	3
22	MBBS 7th Sem	Yes	Yes	No	Yes	Yes	Yes	Yes	Antibiotic abuse in humans	5	5	5	5	3	1	1	1	1	5	1	5
21	MBBS 7th Sem	Yes	No	No	Yes	Yes	No	Yes	Antibiotic abuse in humans	5	5	5	4	3	1	2	4	4	5	5	2
21	MBBS 7th Sem	Yes	No	No	Yes	Yes	No	Yes	Antibiotic abuse in humans	4	4	5	5	5	3	3	3	4	4	4	1
20	MBBS 7th Sem	Yes	No	No	Yes	Yes	No	Yes	Antibiotic abuse in humans	5	5	5	2	5	1	2	1	2	3	3	1
20	MBBS 7th Sem	Yes	No	No	Yes	Yes	No	Yes	Antibiotic abuse in humans	4	4	5	4	4	2	1	1	5	4	1	5
20	MBBS 7th Sem	Yes	No	No	Yes	Yes	No	Yes	Antibiotic abuse in humans	5	5	5	5	4	2	3	2	5	5	4	5
21	MBBS 7th Sem	Yes	No	No	Yes	Yes	No	Yes	Antibiotic abuse in animals	5	5	5	4	3	2	1	1	4	4	3	2
21	MBBS 7th Sem	Yes	No	No	Yes	Yes	No	Yes	Antibiotic abuse in humans	5	4	5	5	3	1	1	1	5	3	3	4
21	MBBS 7th Sem	Yes	No	No	Yes	Yes	No	Yes	Antibiotic abuse in humans	5	4	5	5	5	2	1	1	5	4	1	3
22	MBBS 7th Sem	Yes	No	No	Yes	Yes	No	Yes	Antibiotic abuse in humans	5	5	5	5	5	1	2	1	5	4	5	5
21	MBBS 7th Sem	Yes	No	No	Yes	No	No	Yes	Antibiotic abuse in humans	5	5	5	5	3	2	1	2	4	2	1	5
21	MBBS 7th Sem	Yes	No	No	Yes	Yes	No	Yes	Antibiotic abuse in humans	4	4	5	5	5	2	1	1	5	4	2	3
21	MBBS 7th Sem	Yes	No	No	Yes	Yes	No	Yes	Antibiotic abuse in humans	5	5	5	5	5	1	1	1	2	5	1	1
21	MBBS 7th Sem	Yes	No	No	Yes	Yes	No	Yes	Antibiotic abuse in humans	4	4	5	4	4	3	5	3	4	2	1	1
24	MBBS 7th Sem	Yes	Yes	No	Yes	Yes	Yes	Yes	Antibiotic abuse in humans	3	5	5	5	3	1	1	1	3	1	1	1
21	MBBS 7th Sem	Yes	No	No	Yes	Yes	No	Yes	Antibiotic abuse in humans	4	5	4	5	3	1	4	3	3	4	4	5
21	MBBS 7th Sem	Yes	No	No	Yes	Yes	Yes	Yes	Antibiotic abuse in humans	5	4	5	5	4	1	4	4	2	3	1	4
22	MBBS 7th Sem	Yes	No	No	Yes	Yes	No	Yes	Antibiotic abuse in humans	5	5	5	5	5	1	1	1	5	5	3	5
21	MBBS 7th Sem	Yes	No	No	Yes	Yes	Yes	Yes	Antibiotic abuse in humans	4	5	4	5	4	1	5	1	3	2	2	5
21	MBBS 7th Sem	Yes	No	No	Yes	Yes	Yes	Yes	Antibiotic abuse in humans	5	5	4	4	3	1	3	2	5	4	2	1
22	MBBS 7th Sem	Yes	No	No	Yes	Yes	No	Yes	Antibiotic abuse in agriculture	5	5	5	4	4	3	3	2	3	4	2	5
21	MBBS 7th Sem	Yes	No	No	Yes	Yes	No	Yes	Antibiotic abuse in humans	4	4	4	3	4	2	3	3	3	5	4	5
21	MBBS 7th Sem	Yes	No	No	Yes	Yes	No	Yes	Antibiotic abuse in humans	4	4	5	3	5	2	1	1	4	5	5	1
22	MBBS 7th Sem	Yes	No	No	Yes	Yes	No	Yes	Antibiotic abuse in humans	5	5	5	5	5	1	2	1	3	5	2	5
22	MBBS 7th Sem	Yes	No	No	Yes	Yes	No	Yes	Antibiotic abuse in humans	5	5	5	5	5	1	2	1	4	5	1	4
21	MBBS 7th Sem	Yes	No	No	Yes	Yes	No	Yes	Antibiotic abuse in humans	5	5	5	5	4	1	2	1	4	5	2	4
22	MBBS 7th Sem	Yes	No	No	Yes	Yes	No	Yes	Antibiotic abuse in humans	5	5	5	5	5	3	1	1	3	5	2	4
21	MBBS 7th Sem	Yes	No	No	Yes	Yes	No	Yes	Antibiotic abuse in humans	5	5	5	5	4	2	2	1	4	2	2	4
21	MBBS 7th Sem	Yes	No	No	Yes	Yes	No	Yes	Antibiotic abuse in humans	5	5	5	4	4	2	2	1	2	4	2	4
22	MBBS 7th Sem	Yes	No	No	Yes	Yes	No	Yes	Antibiotic abuse in humans	5	4	5	4	3	2	2	1	3	4	2	3
22	MBBS 7th Sem	Yes	No	No	Yes	Yes	No	Yes	Antibiotic abuse in humans	5	5	5	5	4	1	2	1	4	4	2	4
23	MBBS 7th Sem	Yes	No	No	Yes	Yes	No	Yes	Antibiotic abuse in humans	5	5	5	5	5	2	2	1	4	4	2	5
21	MBBS 9th Sem	Yes	No	No	Yes	Yes	No	Yes	Antibiotic abuse in humans	5	5	5	5	2	1	2	2	3	2	1	3
22	MBBS 9th Sem	Yes	No	No	Yes	Yes	No	Yes	Antibiotic abuse in humans	5	5	5	5	3	1	3	3	3	3	1	5
22	MBBS 9th Sem	Yes	No	No	Yes	Yes	No	Yes	Antibiotic abuse in humans	4	4	5	4	5	2	2	1	3	4	4	2
23	MBBS 9th Sem	Yes	No	No	Yes	Yes	Yes	Yes	Antibiotic abuse in humans	5	5	5	5	5	1	2	2	5	4	4	5
23	MBBS 9th Sem	Yes	No	No	Yes	No	Yes	Yes	Antibiotic abuse in humans	5	5	5	5	4	1	1	1	3	3	2	4
21	MBBS 9th Sem	Yes	No	No	Yes	Yes	No	Yes	Antibiotic abuse in humans	5	5	5	5	4	2	2	1	4	5	5	3
22	MBBS 9th Sem	Yes	No	No	Yes	Yes	No	Yes	Antibiotic abuse in humans	5	5	5	5	5	2	1	1	3	3	2	5
23	MBBS 9th Sem	Yes	No	No	Yes	Yes	No	Yes	Antibiotic abuse in humans	3	4	5	5	5	3	4	3	3	2	1	5
22	MBBS 9th Sem	Yes	No	No	Yes	Yes	Yes	Yes	Antibiotic abuse in humans	5	5	5	5	4	1	3	1	3	3	3	5
22	MBBS 9th Sem	Yes	No	No	Yes	Yes	No	Yes	Antibiotic abuse in humans	5	5	5	5	4	1	2	1	5	3	3	3
22	MBBS 9th Sem	Yes	No	No	Yes	Yes	Yes	Yes	Antibiotic abuse in humans	5	5	5	5	5	2	2	2	2	2	2	1
21	MBBS 9th Sem	Yes	No	No	Yes	Yes	No	Yes	Antibiotic abuse in humans	5	5	5	5	1	1	1	1	5	3	5	1
21	MBBS 9th Sem	Yes	No	No	Yes	Yes	Yes	Yes	Antibiotic abuse in humans	4	5	5	5	5	3	1	1	3	3	5	1
21	MBBS 9th Sem	Yes	No	No	Yes	Yes	No	Yes	Antibiotic abuse in humans	4	4	5	4	5	4	3	2	4	2	3	5
21	MBBS 9th Sem	Yes	No	No	Yes	Yes	Yes	Yes	Antibiotic abuse in humans	5	5	5	5	5	1	2	1	3	3	4	3
22	MBBS 9th Sem	Yes	No	No	Yes	Yes	Yes	Yes	Antibiotic abuse in humans	5	4	5	5	4	1	2	1	1	1	5	1
23	MBBS 9th Sem	Yes	No	No	Yes	Yes	No	Yes	Other Reasons	4	4	4	3	3	4	2	4	2	4	2	4
22	MBBS 9th Sem	Yes	No	No	Yes	Yes	Yes	Yes	Antibiotic abuse in humans	4	4	5	5	4	1	2	1	4	4	3	3
22	MBBS 9th Sem	Yes	Yes	No	Yes	Yes	Yes	Yes	Antibiotic abuse in agriculture	4	4	4	4	5	2	2	3	2	2	4	3
23	MBBS 9th Sem	Yes	Yes	No	Yes	Yes	Yes	Yes	Antibiotic abuse in humans	5	5	5	5	1	2	3	2	4	2	4	1
21	MBBS 9th Sem	Yes	No	No	Yes	No	No	Yes	Antibiotic abuse in humans	4	4	5	5	1	4	3	3	2	1	2	5
22	MBBS 9th Sem	Yes	Yes	No	Yes	Yes	Yes	Yes	Antibiotic abuse in humans	4	4	5	4	1	1	1	1	3	3	5	5
24	MBBS 9th Sem	Yes	No	No	Yes	Yes	No	Yes	Antibiotic abuse in humans	4	4	5	5	2	3	2	3	4	4	3	2
23	MBBS 9th Sem	Yes	No	No	Yes	Yes	No	Yes	Antibiotic abuse in humans	4	4	5	3	5	1	3	3	4	5	2	3
23	MBBS 9th Sem	Yes	No	No	Yes	Yes	Yes	Yes	Antibiotic abuse in humans	5	5	5	3	5	2	3	3	4	4	2	2
22	MBBS 9th Sem	Yes	Yes	No	Yes	Yes	No	Yes	Antibiotic abuse in humans	4	4	5	5	2	2	4	3	3	2	2	2
23	MBBS 9th Sem	Yes	Yes	No	Yes	Yes	Yes	Yes	Antibiotic abuse in agriculture	4	3	5	5	4	1	1	3	2	1	2	5
23	MBBS 9th Sem	Yes	Yes	No	Yes	Yes	No	Yes	Antibiotic abuse in humans	3	5	5	5	5	4	4	1	1	4	1	5
22	MBBS 9th Sem	Yes	No	No	Yes	Yes	Yes	Yes	Antibiotic abuse in humans	3	2	5	5	4	5	1	1	1	1	5	1
22	MBBS 9th Sem	Yes	No	No	Yes	Yes	No	Yes	Antibiotic abuse in humans	4	5	1	5	3	1	1	2	1	5	3	3
22	MBBS 9th Sem	Yes	No	No	Yes	Yes	No	Yes	Antibiotic abuse in animals	4	5	5	5	2	2	1	1	5	2	4	2
22	MBBS 9th Sem	Yes	No	No	Yes	Yes	Yes	Yes	Antibiotic abuse in humans	5	5	5	5	5	5	2	1	3	5	1	2
21	MBBS 9th Sem	Yes	No	No	Yes	No	No	Yes	Antibiotic abuse in humans	4	4	5	5	1	4	3	3	2	1	2	5
22	MBBS 9th Sem	Yes	No	No	Yes	Yes	No	Yes	Antibiotic abuse in humans	5	5	5	5	5	2	2	1	3	4	2	5
23	MBBS 9th Sem	Yes	No	No	Yes	Yes	No	Yes	Antibiotic abuse in humans	5	5	5	5	4	2	2	1	3	2	2	3
23	MBBS 9th Sem	Yes	No	No	Yes	Yes	No	Yes	Antibiotic abuse in humans	5	5	5	4	4	2	2	1	3	2	2	5
23	MBBS 9th Sem	Yes	No	No	Yes	Yes	No	Yes	Antibiotic abuse in humans	5	5	5	5	5	1	2	1	3	4	2	4
23	MBBS 9th Sem	Yes	No	No	Yes	Yes	No	Yes	Antibiotic abuse in humans	5	5	5	5	3	1	2	1	3	4	2	4
23	MBBS 9th Sem	Yes	No	No	Yes	Yes	No	Yes	Antibiotic abuse in humans	5	5	5	5	5	1	2	1	3	3	2	4
22	MBBS 9th Sem	Yes	No	No	Yes	Yes	No	Yes	Antibiotic abuse in humans	5	5	5	5	4	2	1	2	3	4	2	1
23	MBBS 9th Sem	Yes	No	No	Yes	Yes	No	Yes	Antibiotic abuse in humans	5	5	5	5	5	1	1	1	3	5	2	3
